# Supplementary material for: Immune-related protein signature in serum stratify relapsed mantle cell lymphoma patients based on risk
Source: BMC Cancer. 2020 Dec 7;20:1202. doi: 10.1186/s12885-020-07678-4 (PMC7720632; doi:10.1186/s12885-020-07678-4)
Supplement: Supplementary file 1 — Additional file 1 Supplementary Table 1. Antibody clones used in the microarray platform targeting a total of 158 unique antigens. [file 12885_2020_7678_MOESM1_ESM.xlsx]

## Sheet: Sheet1
	Short_name	Full Name	Number of clones
1	AGAP-2	ArfGAP With GTPase Domain, Ankyrin Repeat And PH Domain 2	2
2	AIP-3	Actin interacting protein 3	2
3	Angiomotin	Angiomotin	2
4	APLF	Aprataxin and PNK-like factor	2
5	Apo-A1	Apolipoprotein A1	3
6	Apo-A4	4Apolipoprotein A	3
7	ARHGC-1	Rho guanine nucleotide exchange factor 12	1
8	ATP-5B	ATP synthase subunit beta, mitochondrial	3
9	β-galactosidase	Beta-galactosidase	1
10	BTK	Bruton's Tyrosine Kinase	4
11	C1 inh	Plasma protease C1 inhibitor	4
12	C1q	Complement C1q	1
13	C1s	Complement C1s	1
14	C3	Complement C3	6
15	C4	Complement C4	4
16	C5	Complement C5	3
17	CaM kinase II subunit beta	Calcium/calmodulin-dependent protein kinase type II subunit beta	2
18	CaMK IV	Calcium/calmodulin-dependent protein kinase type IV	2
19	CaM-KK 1	Calcium/calmodulin-dependent protein kinase kinase 1	2
20	CD40	CD40 protein	4
21	CD40L	CD40 ligand	1
22	CDK-2	Cyclin-dependent kinase 2	2
23	cGK 2	cGMP-dependent protein kinase 2	2
24	Chapsyn-110	Disks large homolog 2	2
25	CHP1	Calcineurin B homologous protein 1	2
26	CHX10	Visual system homeobox 2	3
27	CKI-epsilon	Casein kinase I isoform epsilon	2
28	CT17	Choleratoxin subunit B	1
29	Cystatin C	Cystatin C	4
30	DCNL1	DCN1-like protein 1	2
31	Digoxin	Digoxin	1
32	DUSP7	Dual specificity protein phosphatase 7	2
33	DUSP9	Dual specificity protein phosphatase 9	1
34	EGFR	Epidermal growth factor receptor	1
35	EMK-1	Serine/threonine-protein kinase MARK2	2
36	Eotaxin	Eotaxin	3
37	Factor B	Complement factor B	4
38	FAP-1	Tyrosine-protein phosphatase non-receptor type 13	2
39	FASN	Fatty acid synthase protein	4
40	FER	Tyrosine-protein kinase Fer	2
41	GAK	Cyclin G-associated kinase protein	3
42	GEM	GTP-binding protein GEM	2
43	GLP-1	Glucagon-like peptide-1	1
44	GLP-1R	Glucagon-like peptide 1 receptor	1
45	GM-CSF	Granulocyte-macrophage colony-stimulating factor	6
46	GNAI3	Guanine nucleotide-binding protein G(k) subunit alpha	2
47	GOLPH6	Golgi reassembly-stacking protein 2	2
48	GPRK5	G protein-coupled receptor kinase 5	1
49	GRIP-2	Glutamate receptor-interacting protein 2	2
50	HADH2	3-hydroxyacyl-CoA dehydrogenase type 2	4
51	Her2/ErbB-2	Receptor tyrosine-protein kinase erbB-2	4
52	hINADL	InaD-like protein	2
53	HLA-DR/DP	HLA-DR/DP	1
54	hOTU1	Ubiquitin thioesterase OTUB1	2
55	HsHec1	Kinetochore protein NDC80 homolog	2
56	HsMAD2	Mitotic spindle assembly checkpoint protein MAD2A	2
57	hSpindly	Protein Spindly	2
58	Hucds1	Serine/threonine-protein kinase Chk2	2
59	IAP-2	Baculoviral IAP repeat-containing protein 2	2
60	ICAM-1	Intercellular adhesion molecule 1	1
61	IFN-g	Interferon gamma	3
62	IgM	Immunoglobulin M	5
63	IL-10	Interleukin-10	3
64	IL-11	Interleukin-11	3
65	IL-12	Interleukin-12	4
66	IL-13	Interleukin-13	3
67	IL-16	Interleukin-16	3
68	IL-18	Interleukin-18	3
69	IL-1a	Interleukin-1 alpha	3
70	IL-1b	Interleukin-1 beta	2
71	IL-1ra	Interleukin-1 receptor antagonist protein	3
72	IL-2	Interleukin-2	3
73	IL-3	Interleukin-3	3
74	IL-4	Interleukin-4	4
75	IL-5	Interleukin-5	3
76	IL-6	Interleukin-6	7
77	IL-7	Interleukin-7	2
78	IL-8	Interleukin-8	3
79	IL-9	Interleukin-9	3
80	Integrin a-10	Integrin alpha-10	1
81	Integrin a-11	Integrin alpha-11	1
82	Itch	E3 ubiquitin-protein ligase Itchy homolog	2
83	JAK3	Tyrosine-protein kinase JAK3	1
84	Keratin19	Keratin, type I cytoskeletal 19	3
85	KRAS	GTPase KRas	1
86	KSYK	Tyrosine-protein kinase SYK	2
87	LDL	Apolipoprotein B-100	2
88	Leptin	Leptin	1
89	Lewis X	Lewis X	2
90	Lewis Y	Lewis Y	1
91	Lin-7A	Protein lin-7 homolog A	2
92	Lumican	Lumican	1
93	MAPK1	Mitogen-activated protein kinase 1	4
94	MAPK8	Mitogen-activated protein kinase 8	3
95	MAPK9	Mitogen-activated protein kinase 9	2
96	MAPKK 2	Dual specificity mitogen-activated protein kinase kinase 2	2
97	MAPKK 6	Dual specificity mitogen-activated protein kinase kinase 6	2
98	MATK	Megakaryocyte-associated tyrosine-protein kinase	2
99	MCP-1	C-C motif chemokine 2	8
100	MCP-3	C-C motif chemokine 7	2
101	MCP-4	C-C motif chemokine 13	2
102	MUC-1	Mucin-1	6
103	Myomesin-2	Myomesin-3	2
104	N-NOS	Nitric oxide synthase, brain	2
105	ORP-3	Oxysterol-binding protein-related protein 3	2
106	Osteopontin	Osteopontin	3
107	OTU6B	OTU domain-containing protein 6B	2
108	OTUB2-1	Ubiquitin thioesterase OTUB2	2
109	P85A	Phosphatidylinositol 3-kinase regulatory subunit alpha	3
110	PAK-4	Serine/threonine-protein kinase PAK 4	2
111	PAK7	Serine/threonine-protein kinase PAK 7	2
112	Par-1c	Serine/threonine-protein kinase MARK1	2
113	PAR-6B	Partitioning defective 6 homolog beta	1
114	PARP-1	Poly [ADP-ribose] polymerase 1	1
115	PGAM5	Serine/threonine-protein phosphatase PGAM5, mitochondrial	2
116	PKB gamma	RAC-gamma serine/threonine-protein kinase	2
117	Pol Mu	DNA-directed DNA/RNA polymerase mu	2
118	PRD14	PR domain zinc finger protein 14	2
119	PRDM8-1	PR domain zinc finger protein 8	2
120	PRKCZ	Protein kinase C zeta type	2
121	Procathepsin W	Cathepsin W	1
122	Properdin	Properdin	1
123	PSA	Prostate-specific antigen	3
124	PSD-95	Disks large homolog 4	2
125	PTK-6	Protein-tyrosine kinase 6	1
126	PTP-1B	Tyrosine-protein phosphatase non-receptor type 1	3
127	RANTES	C-C motif chemokine 5	2
128	RPS6KA2	Ribosomal protein S6 kinase alpha-2	3
129	R-PTP-delt	Receptor-type tyrosine-protein phosphatase delta	2
130	R-PTP-eta	Receptor-type tyrosine-protein phosphatase eta	2
131	R-PTP-kappa	Receptor-type tyrosine-protein phosphatase kappa	2
132	R-PTP-N2	Receptor-type tyrosine-protein phosphatase N2	2
133	R-PTP-O	Receptor-type tyrosine-protein phosphatase O	2
134	R-PTP-T	Receptor-type tyrosine-protein phosphatase T	2
135	SAP-97	Disks large homolog 1	2
136	SH2 domain protein C1	SHC-transforming protein 1	2
137	Sialyl Lewis x	Sialyl Lewis x	1
138	SKB1Hs	Protein arginine N-methyltransferase 5	2
139	Sox11A	Transcription factor SOX-11	1
140	STAP1	Signal-transducing adaptor protein 1	2
141	STAP2	Signal-transducing adaptor protein 2	4
142	STAT1	Signal transducer and activator of transcription 1-alpha/beta	2
143	TACIP1	Alpha-1-syntrophin	2
144	TBC1D9	TBC1 domain family member 9	3
145	TENS4	Tensin-4	1
146	TGF-b1	Transforming growth factor beta-1	3
147	TM peptide	Transmembrane peptide	1
148	TNF-a	Tumor necrosis factor	3
149	TNF-b	Lymphotoxin-alpha	4
150	TNFRSF14	Tumor necrosis factor receptor superfamily member 14	2
151	TNFRSF3	Tumor necrosis factor receptor superfamily member 3	3
152	TopBP1	DNA topoisomerase 2-binding protein 1	2
153	UBC9	SUMO-conjugating enzyme UBC9	3
154	UBE2C	Ubiquitin-conjugating enzyme E2 C	2
155	UBP7	Ubiquitin carboxyl-terminal hydrolase 7	2
156	UCHL5	Ubiquitin carboxyl-terminal hydrolase isozyme L5	1
157	UPF3B	Regulator of nonsense transcripts 3B	2
158	VEGF	Vascular endothelial growth factor	3
